# Supplementary material for: Interleukin-1 prevents SARS-CoV-2-induced membrane fusion to restrict viral transmission via induction of actin bundles
Source: eLife. 2025 Feb 12;13:RP98593. doi: 10.7554/eLife.98593 (PMC11820142; doi:10.7554/eLife.98593)
Supplement: Figure 2—source data 2. [file elife-98593-fig2-data2.zip]

Archive with 11 entries (10 files):
- Figure 2 - Source data 2/
- Figure 2 - Source data 2/Figure 2D-ACE2.tif
- Figure 2 - Source data 2/Figure 2D-S.tif
- Figure 2 - Source data 2/Figure 2D-Tubulin.tif
- Figure 2 - Source data 2/Figure 2F-ACE2.tif
- Figure 2 - Source data 2/Figure 2F-N.tif
- Figure 2 - Source data 2/Figure 2F-S.tif
- Figure 2 - Source data 2/Figure 2F-Tubulin.tif
- Figure 2 - Source data 2/Figure 2G-ACTIN.tif
- Figure 2 - Source data 2/Figure 2G-N.tif
- Figure 2 - Source data 2/Figure 2G-S.tif
