# Supplementary material for: Interleukin-1 prevents SARS-CoV-2-induced membrane fusion to restrict viral transmission via induction of actin bundles
Source: eLife. 2025 Feb 12;13:RP98593. doi: 10.7554/eLife.98593 (PMC11820142; doi:10.7554/eLife.98593)
Supplement: Figure 2—figure supplement 3—source data 2. [file elife-98593-fig2-figsupp3-data2.zip]

Archive with 5 entries (4 files):
- Figure 2–Figure Supplement 3–Source Data 2/
- Figure 2–Figure Supplement 3–Source Data 2/Figure 2–Figure Supplement 3A-ACE2.tif
- Figure 2–Figure Supplement 3–Source Data 2/Figure 2–Figure Supplement 3A-N.tif
- Figure 2–Figure Supplement 3–Source Data 2/Figure 2–Figure Supplement 3A-S.tif
- Figure 2–Figure Supplement 3–Source Data 2/Figure 2–Figure Supplement 3A-Tubulin.tif
