# Supplementary material for: Interleukin-1 prevents SARS-CoV-2-induced membrane fusion to restrict viral transmission via induction of actin bundles
Source: eLife. 2025 Feb 12;13:RP98593. doi: 10.7554/eLife.98593 (PMC11820142; doi:10.7554/eLife.98593)
Supplement: Figure 2—figure supplement 7—source data 2. [file elife-98593-fig2-figsupp7-data2.zip]

Archive with 6 entries (5 files):
- Figure 2–Figure Supplement 7–Source Data 2/
- Figure 2–Figure Supplement 7–Source Data 2/Figure 2–Figure Supplement 7D-ACE2.tif
- Figure 2–Figure Supplement 7–Source Data 2/Figure 2–Figure Supplement 7D-S.tif
- Figure 2–Figure Supplement 7–Source Data 2/Figure 2–Figure Supplement 7D-Tubulin.tif
- Figure 2–Figure Supplement 7–Source Data 2/Figure 2–Figure Supplement 7E-S.tif
- Figure 2–Figure Supplement 7–Source Data 2/Figure 2–Figure Supplement 7E-Tubulin.tif
