# Supplementary material for: Interleukin-1 prevents SARS-CoV-2-induced membrane fusion to restrict viral transmission via induction of actin bundles
Source: eLife. 2025 Feb 12;13:RP98593. doi: 10.7554/eLife.98593 (PMC11820142; doi:10.7554/eLife.98593)
Supplement: Figure 3—source data 2. [file elife-98593-fig3-data2.zip]

Archive with 13 entries (12 files):
- Figure 3 - Source data 2/
- Figure 3 - Source data 2/Figure 3B-ACE2.tif
- Figure 3 - Source data 2/Figure 3B-S.tif
- Figure 3 - Source data 2/Figure 3B-Tubulin.tif
- Figure 3 - Source data 2/Figure 3D-ACE2.tif
- Figure 3 - Source data 2/Figure 3D-S.tif
- Figure 3 - Source data 2/Figure 3D-Tubulin.tif
- Figure 3 - Source data 2/Figure 3F-Actin.tif
- Figure 3 - Source data 2/Figure 3F-N.tif
- Figure 3 - Source data 2/Figure 3F-S.tif
- Figure 3 - Source data 2/Figure 3G-Actin.tif
- Figure 3 - Source data 2/Figure 3G-N.tif
- Figure 3 - Source data 2/Figure 3G-S.tif
