# Supplementary material for: Interleukin-1 prevents SARS-CoV-2-induced membrane fusion to restrict viral transmission via induction of actin bundles
Source: eLife. 2025 Feb 12;13:RP98593. doi: 10.7554/eLife.98593 (PMC11820142; doi:10.7554/eLife.98593)
Supplement: Figure 3—figure supplement 2—source data 2. [file elife-98593-fig3-figsupp2-data2.zip]

Archive with 8 entries (7 files):
- Figure 3–Figure Supplement 2–Source Data 2/
- Figure 3–Figure Supplement 2–Source Data 2/Figure 3–Figure Supplement 2A-ACE2.tif
- Figure 3–Figure Supplement 2–Source Data 2/Figure 3–Figure Supplement 2A-S.tif
- Figure 3–Figure Supplement 2–Source Data 2/Figure 3–Figure Supplement 2A-TAK1.tif
- Figure 3–Figure Supplement 2–Source Data 2/Figure 3–Figure Supplement 2A-Tubulin.tif
- Figure 3–Figure Supplement 2–Source Data 2/Figure 3–Figure Supplement 2B-ACE2.tif
- Figure 3–Figure Supplement 2–Source Data 2/Figure 3–Figure Supplement 2B-S.tif
- Figure 3–Figure Supplement 2–Source Data 2/Figure 3–Figure Supplement 2B-Tubulin.tif
