# Supplementary material for: Interleukin-1 prevents SARS-CoV-2-induced membrane fusion to restrict viral transmission via induction of actin bundles
Source: eLife. 2025 Feb 12;13:RP98593. doi: 10.7554/eLife.98593 (PMC11820142; doi:10.7554/eLife.98593)
Supplement: Figure 5—source data 2. [file elife-98593-fig5-data2.zip]

Archive with 16 entries (15 files):
- Figure 5 - Source data 2/
- Figure 5 - Source data 2/Figure 5C-ACE2.tif
- Figure 5 - Source data 2/Figure 5C-Actin.tif
- Figure 5 - Source data 2/Figure 5C-Myc-RhoA.tif
- Figure 5 - Source data 2/Figure 5C-N.tif
- Figure 5 - Source data 2/Figure 5C-S.tif
- Figure 5 - Source data 2/Figure 5D-ACE2.tif
- Figure 5 - Source data 2/Figure 5D-Actin.tif
- Figure 5 - Source data 2/Figure 5D-Myc-RhoA.tif
- Figure 5 - Source data 2/Figure 5D-S.tif
- Figure 5 - Source data 2/Figure 5F-Actin.tif
- Figure 5 - Source data 2/Figure 5F-N.tif
- Figure 5 - Source data 2/Figure 5F-S.tif
- Figure 5 - Source data 2/Figure 5G-Actin.tif
- Figure 5 - Source data 2/Figure 5G-N.tif
- Figure 5 - Source data 2/Figure 5G-S.tif
