# Supplementary material for: Interleukin-1 prevents SARS-CoV-2-induced membrane fusion to restrict viral transmission via induction of actin bundles
Source: eLife. 2025 Feb 12;13:RP98593. doi: 10.7554/eLife.98593 (PMC11820142; doi:10.7554/eLife.98593)
Supplement: Figure 6—figure supplement 2—source data 2. [file elife-98593-fig6-figsupp2-data2.zip]

Archive with 4 entries (3 files):
- Figure 6–Figure Supplement 2–Source Data 2/
- Figure 6–Figure Supplement 2–Source Data 2/Figure 6–Figure Supplement 2E-Actin.tif
- Figure 6–Figure Supplement 2–Source Data 2/Figure 6–Figure Supplement 2E-N.tif
- Figure 6–Figure Supplement 2–Source Data 2/Figure 6–Figure Supplement 2E-S.tif
